# Supplementary material for: From Lipids to Mitochondria: Shared Metabolic Alterations in Obesity and Alzheimer’s Disease
Source: Cells. 2026 Apr 10;15(8):672. doi: 10.3390/cells15080672 (PMC13114639; doi:10.3390/cells15080672)
Supplement: Supplementary file 1 [file cells-15-00672-s001.zip]

Archive with 1 entries (1 files):
- cells-4222366-supplementary tables.pdf
